# Supplementary material for: Variations in Acorn Characteristics Between Two Mediterranean Quercus Species and Their Hybrids Through Contrasting Environmental Gradients in Spain
Source: Plants (Basel). 2025 Feb 26;14(5):718. doi: 10.3390/plants14050718 (PMC11902106; doi:10.3390/plants14050718)
Supplement: Supplementary file 1 [file plants-14-00718-s001.zip]

Archive with 1 entries (1 files):
- plants-3483771-supplementary.xlsx
