# Supplementary material for: Variations in Acorn Characteristics Between Two Mediterranean Quercus Species and Their Hybrids Through Contrasting Environmental Gradients in Spain
Source: Plants (Basel). 2025 Feb 26;14(5):718. doi: 10.3390/plants14050718 (PMC11902106; doi:10.3390/plants14050718)
Supplement: Supplementary file 1 [file plants-14-00718-s001.zip › plants-3483771-supplementary.xlsx]

## Sheet: S1
	Table S1. Results of ANOVA for the effects of genetic group and climatic zone on the different morphological acorn traits analyzed. Abbreviations and units as in Table 1.
	Dependent	Source	df	Sum	Mean	P		Dependent	Source	df	Sum	Mean	P
	variable	of variation		of squares	squares			variable	of variation		of squares	squares
	AH	Genetic group (GG)	2	779	390	< 0.0001		CW	Genetic group (GG)	2	533	267	< 0.0001
		Climatic zone (Z)	2	471	236	< 0.0001			Climatic zone (Z)	2	143	71.5	< 0.0001
		GG x Z	4	17.9	4.47	0.2217			GG x Z	4	17	4.26	0.0135
		Residual	81	248	3.06				Residual	81	103	1.27
	AW	Genetic group (GG)	2	749	375	< 0.0001		CT	Genetic group (GG)	2	3.06	1.53	< 0.0001
		Climatic zone (Z)	2	105	52.7	< 0.0001			Climatic zone (Z)	2	5.41	2.7	< 0.0001
		GG x Z	4	7.12	1.78	0.1372			GG x Z	4	0.52	0.13	0.0449
		Residual	81	80.2	0.99				Residual	81	4.16	0.05
	AH/AW	Genetic group (GG)	2	1.49	0.75	< 0.0001		CV	Genetic group (GG)	2	6231946	3115973	0.0139
		Climatic zone (Z)	2	7.12	3.56	< 0.0001			Climatic zone (Z)	2	6893797	3446898	< 0.0001
		GG x Z	4	0.04	0.01	0.6016			GG x Z	4	1134495	283624	< 0.0001
		Residual	81	1.13	0.01				Residual	81	2267574	27994
	AV	Genetic group (GG)	2	244409647	122204823	< 0.0001		CW/CH	Genetic group (GG)	2	2.51	1.25	< 0.0001
		Climatic zone (Z)	2	2474258	1237129	0.0367			Climatic zone (Z)	2	0.46	0.23	< 0.0203
		GG x Z	4	939329	234832	0.6258			GG x Z	4	0.03	0.01	0.7667
		Residual	81	29089267	359127				Residual	81	1.19	0.02
	AFM	Genetic group (GG)	2	192	95.8	< 0.0001		CH/AH	Genetic group (GG)	2	0.18	0.09	< 0.0001
		Climatic zone (Z)	2	53.9	26.9	< 0.0001			Climatic zone (Z)	2	0.06	0.03	< 0.0001
		GG x Z	4	0.87	0.22	0.7714			GG x Z	4	0.01	0.01	0.868
		Residual	81	38.9	0.48				Residual	81	0.2	0.02
	ADM	Genetic group (GG)	2	62.9	31.4	< 0.0001		PL	Genetic group (GG)	2	112	55.9	< 0.0001
		Climatic zone (Z)	2	9.05	4.53	< 0.0001			Climatic zone (Z)	2	192	96.4	< 0.0001
		GG x Z	4	0.03	0.01	0.9957			GG x Z	4	2.73	0.68	0.6579
		Residual	81	13	0.16				Residual	81	90.8	1.12
	AMC	Genetic group (GG)	2	330	165	0.0012		PD	Genetic group (GG)	2	10	5.18	< 0.0001
		Climatic zone (Z)	2	420	210	0.0002			Climatic zone (Z)	2	8.17	4.08	< 0.0001
		GG x Z	4	67.4	16.8	0.5651			GG x Z	4	0.69	0.17	0.005
		Residual	81	1835	22.7				Residual	81	3.46	0.04
	CH	Genetic group (GG)	2	12.3	6.16	0.0105
		Climatic zone (Z)	2	266	133	< 0.0001
		GG x Z	4	3	0.75	0.588
		Residual	81	103	1.28

## Sheet: S2
	Table S2. Coefficients of variation (%) for the different acorn traits within each genetic group and site. Abbreviations as
	in Table 1.
		Warm zone				Middle zone				Cold zone
		Qp	Qf x Qp	Qf		Qp	Qf x Qp	Qf		Qp	Qf x Qp	Qf
	AH	4.51804	7.40665	4.4661		7.15161	10.2239	8.50717		5.86208	5.11967	5.9441
	AW	7.70282	5.63216	7.68385		4.0434	9.20119	6.61314		5.64485	4.87891	7.69952
	AH/AW	7.32744	4.86874	5.46747		5.74934	8.46017	10.052		6.59321	4.01444	4.16797
	AV	16.8149	18.5872	19.2682		14.043	24.4607	16.4049		14.6137	14.8951	20.6943
	AFM	8.36959	7.23555	13.6231		13.8052	16.438	29.8632		20.1115	16.342	31.2036
	ADM	10.1766	12.728	19.1497		15.151	16.8192	34.0832		16.0889	17.5409	35.1011
	AMC	7.92499	10.489	7.63936		8.7974	7.5864	10.8925		19.541	7.27078	10.7112
	CH	10.1078	6.56217	7.05634		12.3435	5.26653	10.3755		10.0036	6.66768	8.07587
	CW	6.22895	3.22205	9.97011		5.77944	6.2327	8.57125		8.41015	5.84291	9.43355
	CT	7.31449	30.6325	14.0263		20.5896	18.7537	11.2613		10.3312	7.11223	24.9687
	CV	13.0956	21.8228	28.4287		22.0782	21.7447	20.5912		19.3683	14.3266	28.7388
	CW/CH	11.5202	5.20432	3.48443		11.7135	9.9099	13.1411		11.1459	1.81779	6.99506
	CH/AH	12.0925	11.0215	8.70129		10.0367	13.7247	9.95485		7.44771	4.68134	7.56442
	PL	8.15379	14.3903	5.31991		9.0702	12.75	14.7702		10.6135	16.4927	5.4334
	PD	8.55598	12.6213	12.2891		11.4578	9.35119	9.18755		9.64669	9.66192	8.97084

## Sheet: S3
Table S3. Pearson’s correlation coefficients for the different acorn traits measured using the average values obtained for each tree (abbreviations and units as in Table 1). P > 0.05 NS; 0.01 < p < 0.05 *;
0.001 < p < 0.01 **
	AW	AH/AW	AV	AFM	ADM	AMC	CH	CW	CT	CV	CW/CH	CH/AH	PL	PD
AH	0.512**	0.268*	0.705**	0.937**	0.902**	NS	0.618**	0.870**	0.656**	0.818**	0.355**	-0.405**	-0.732**	0.831**
AW	-	-0.667**	0.961**	0.635**	0.719**	-0.474**	NS	0.640**	NS	0.342**	0.858**	-0.736**	NS	0.380**
AH/AW	-	-	-0.459**	NS	NS	0.499**	0.682**	NS	0.329**	0.285**	-0.647**	0.479**	-0.436**	0.276**
AV	-	-	-	0.786**	0.844**	-0.372**	NS	0.779**	0.357**	0.531**	0.797**	-0.697**	-0.360**	0.566**
AFM	-	-	-	-	0.971**	NS	0.559**	0.933**	0.624**	0.820**	0.493**	-0.405**	-0.692**	0.791**
ADM	-	-	-	-	-	-0.303**	0.480**	0.922**	0.577**	0.769**	0.563**	-0.457**	-0.640**	0.758**
AMC	-	-	-	-	-	-	0.225*	NS	NS	NS	-0.390**	0.283**	NS	NS
CH	-	-	-	-	-	-	-	0.548**	0.575**	0.722**	-0.361**	0.459**	-0.643**	0.596**
CW	-	-	-	-	-	-	-	-	0.724**	0.900**	0.571**	-0.328**	-0.689**	0.822**
CT	-	-	-	-	-	-	-	-	-	0.896**	0.225*	NS	-0.669**	0.732**
CV	-	-	-	-	-	-	-	-	-	-	0.276**	NS	-0.737**	0.837**
CW/CH	-	-	-	-	-	-	-	-	-	-	-	-0.800**	NS	0.336**
CH/AH	-	-	-	-	-	-	-	-	-	-	-	-	NS	-0.222*
PL	-	-	-	-	-	-	-	-	-	-	-	-	-	-0.836**

## Sheet: S4
	Table S4. Characteristics of the study sites. Climatic data were obtained as an average of five years (2020-2024).
		Warm zone				Middle zone				Cold zone
	Sites	S	T	R		B	V	H		A	M	VP
	Geographic characteristics
	Longitude (W)	5º57'	5º36'	5º42'		6º05'	5º54'	5º50'		3º46'	3º76'	4º21'
	Latitude (N)	40º13'	39º59'	39º44'		41º36'	41º33'	41º33'		42º31'	42º57'	42º10'
	Altitude (msnm)	636	287	422		776	690	691		999	947	770
	Climatic characteristics
	Average annual temperature (ºC)	17.5	17.3	17.8		13.8	13.9	14.5		11.9	12.1	11.9
	Absolute maximum temperature (ºC)	38.0	41.5	41.7		38.1	38.9	40.1		37.9	36.5	38.8
	Absolute minimum temperature (ºC)	-2.15	-5.64	-2.20		-6.21	-6.81	-5.95		-8.89	-8.27	-8.45
	Number of frost days	6	15	6		42	51	47		77	66	78
	Average spring temperature (ºC)	19.4	20.0	20.0		15.9	16.6	16.9		14.0	14.4	13.7
	Average summer temperature (ºC)	26.7	26.3	26.6		21.8	22.4	22.7		19.7	19.9	19.4
	Annual rainfall (mm)	939	726	650		535	463	482		482	520	390
	Spring rainfall (mm)	159	109	119		110	114	125		124	104	102
	Summer rainfall (mm)	98	69	62		49	63	74		38	37	54
	Dominant genetic group	Qp	Qp x Qf	Qf		Qp	Qp x Qf	Qf		Qp	Qp x Qf	Qf
	Qp = Quercus pyrenaica, Qf = Quercus faginea, Qp x Qf = hybrids.

## Sheet: S5
Table S5. Individuals sorted by Q value for genetic clusters K1 (Q. faginea) and K2 (Q. pyrenaica)
Warm zone
Individual	Category	Q value for cluster K1	Q value for cluster K2
R28	Q. faginea	0.9973	0.0027
R27	Q. faginea	0.9972	0.0028
R10	Q. faginea	0.9951	0.0049
R19	Q. faginea	0.9932	0.0068
R16	Q. faginea	0.9903	0.0097
R22	Q. faginea	0.9868	0.0132
R6	Q. faginea	0.9835	0.0165
R21	Q. faginea	0.9745	0.0255
R18	Q. faginea	0.9736	0.0264
R23	Q. faginea	0.9707	0.0293
R14	Q. faginea	0.9706	0.0294
R26	Q. faginea	0.9699	0.0301
R09	Q. faginea	0.968	0.032
R01	Q. faginea	0.9603	0.0397
R12	Q. faginea	0.956	0.044
R25	Q. faginea	0.9511	0.0489
R20	Q. faginea	0.9492	0.0508
R24	Q. faginea	0.9455	0.0545
R30	Q. faginea	0.945	0.055
R03	Q. faginea	0.9355	0.0645
R13	Q. faginea	0.9348	0.0652
T28	Q. faginea	0.9202	0.0798
T12	Q. faginea	0.9156	0.0844
R15	Q. faginea	0.914	0.086
T24	Q. faginea	0.9113	0.0887
T04	Q. faginea	0.9009	0.0991
R17	Hybrid	0.894	0.106
T10	Hybrid	0.8742	0.1258
R08	Hybrid	0.8713	0.1287
T01	Hybrid	0.8482	0.1518
R29	Hybrid	0.8301	0.1699
T29	Hybrid	0.807	0.193
T27	Hybrid	0.7574	0.2426
T11	Hybrid	0.7498	0.2502
T07	Hybrid	0.69	0.31
T30	Hybrid	0.6355	0.3645
S15	Hybrid	0.6312	0.3688
S17	Hybrid	0.573	0.427
T17	Hybrid	0.5487	0.4513
R05	Hybrid	0.5456	0.4544
T09	Hybrid	0.533	0.467
R11	Hybrid	0.521	0.479
T03	Hybrid	0.5141	0.4859
S20	Hybrid	0.5111	0.4889
R07	Hybrid	0.4958	0.5042
T19	Hybrid	0.4727	0.5273
T16	Hybrid	0.4577	0.5423
T21	Hybrid	0.4531	0.5469
T15	Hybrid	0.4504	0.5496
T23	Hybrid	0.4289	0.5711
T14	Hybrid	0.4241	0.5759
T13	Hybrid	0.3996	0.6004
S30	Hybrid	0.3988	0.6012
T22	Hybrid	0.3902	0.6098
T26	Hybrid	0.3875	0.6125
T25	Hybrid	0.3467	0.6533
T02	Hybrid	0.3417	0.6583
T05	Hybrid	0.2821	0.7179
T06	Hybrid	0.2741	0.7259
T08	Hybrid	0.2595	0.7405
S25	Hybrid	0.2261	0.7739
S07	Hybrid	0.2091	0.7909
T18	Hybrid	0.2046	0.7954
S14	Hybrid	0.1743	0.8257
S19	Hybrid	0.1684	0.8316
S24	Hybrid	0.151	0.849
S18	Hybrid	0.1482	0.8518
T20	Hybrid	0.1443	0.8557
S29	Hybrid	0.1183	0.8817
S10	Q. pyrenaica	0.0868	0.9132
S06	Q. pyrenaica	0.0827	0.9173
S01	Q. pyrenaica	0.0802	0.9198
S05	Q. pyrenaica	0.0743	0.9257
S23	Q. pyrenaica	0.0724	0.9276
S16	Q. pyrenaica	0.0687	0.9313
S26	Q. pyrenaica	0.0602	0.9398
S27	Q. pyrenaica	0.0586	0.9414
S03	Q. pyrenaica	0.0569	0.9431
S28	Q. pyrenaica	0.0568	0.9432
S13	Q. pyrenaica	0.0439	0.9561
S08	Q. pyrenaica	0.0384	0.9616
S11	Q. pyrenaica	0.0351	0.9649
S02	Q. pyrenaica	0.0317	0.9683
S04	Q. pyrenaica	0.0279	0.9721
S22	Q. pyrenaica	0.0228	0.9772
S12	Q. pyrenaica	0.0193	0.9807
S21	Q. pyrenaica	0.0178	0.9822
Middle zone
Individual	Category	Q value for cluster K1	Q value for cluster K2
H18	Q. faginea	0.995	0.005
V08	Q. faginea	0.9939	0.0061
V07	Q. faginea	0.993	0.007
H29	Q. faginea	0.992	0.008
H21	Q. faginea	0.991	0.009
V17	Q. faginea	0.99	0.01
H24	Q. faginea	0.9897	0.0103
H23	Q. faginea	0.987	0.013
H03	Q. faginea	0.986	0.014
H27	Q. faginea	0.9809	0.0191
V10	Q. faginea	0.9801	0.0199
H10	Q. faginea	0.9801	0.0199
V09	Q. faginea	0.9776	0.0224
H20	Q. faginea	0.9759	0.0241
H05	Q. faginea	0.9621	0.0379
H26	Q. faginea	0.9614	0.0386
H13	Q. faginea	0.9573	0.0427
V14	Q. faginea	0.9547	0.0453
H16	Q. faginea	0.9533	0.0467
H11	Q. faginea	0.9519	0.0481
H33	Q. faginea	0.9461	0.0539
V18	Q. faginea	0.9452	0.0548
H08	Q. faginea	0.9336	0.0664
H28	Q. faginea	0.9224	0.0776
V15	Hybrid	0.8921	0.1079
V04	Hybrid	0.8801	0.1199
V01	Hybrid	0.8766	0.1234
V06	Hybrid	0.8275	0.1725
H04	Hybrid	0.825	0.175
H06	Hybrid	0.79	0.21
H14	Hybrid	0.785	0.215
H17	Hybrid	0.778	0.222
V33	Hybrid	0.774	0.226
H19	Hybrid	0.7545	0.2455
H30	Hybrid	0.7407	0.2593
V24	Hybrid	0.7298	0.2702
H09	Hybrid	0.7214	0.2786
H15	Hybrid	0.7206	0.2794
H12	Hybrid	0.6836	0.3164
V03	Hybrid	0.6788	0.3212
V28	Hybrid	0.6543	0.3457
V19	Hybrid	0.6537	0.3463
H22	Hybrid	0.6515	0.3485
H07	Hybrid	0.6103	0.3897
V05	Hybrid	0.6099	0.3901
H25	Hybrid	0.6063	0.3937
H32	Hybrid	0.5926	0.4074
H31	Hybrid	0.586	0.414
V31	Hybrid	0.549	0.451
H02	Hybrid	0.5218	0.4782
V13	Hybrid	0.5113	0.4887
V16	Hybrid	0.4836	0.5164
B08	Hybrid	0.3505	0.6495
V12	Hybrid	0.3254	0.6746
B07	Hybrid	0.2642	0.7358
B25	Hybrid	0.2535	0.7465
B15	Hybrid	0.2495	0.7505
B06	Hybrid	0.2445	0.7555
B24	Hybrid	0.2409	0.7591
B09	Hybrid	0.1643	0.8357
V21	Hybrid	0.1552	0.8448
B31	Hybrid	0.1197	0.8803
B04	Hybrid	0.1063	0.8937
B14	Q. pyrenaica	0.078	0.922
B01	Q. pyrenaica	0.0772	0.9228
B16	Q. pyrenaica	0.0741	0.9259
V32	Q. pyrenaica	0.0698	0.9302
B20	Q. pyrenaica	0.0645	0.9355
B10	Q. pyrenaica	0.0481	0.9519
B11	Q. pyrenaica	0.038	0.962
B22	Q. pyrenaica	0.0362	0.9638
B26	Q. pyrenaica	0.033	0.967
B13	Q. pyrenaica	0.0309	0.9691
B21	Q. pyrenaica	0.0308	0.9692
B29	Q. pyrenaica	0.0291	0.9709
B19	Q. pyrenaica	0.0236	0.9764
V20	Q. pyrenaica	0.0235	0.9765
V02	Q. pyrenaica	0.023	0.977
V23	Q. pyrenaica	0.0227	0.9773
B27	Q. pyrenaica	0.022	0.978
B23	Q. pyrenaica	0.0212	0.9788
B12	Q. pyrenaica	0.0181	0.9819
B18	Q. pyrenaica	0.0181	0.9819
B28	Q. pyrenaica	0.016	0.984
B03	Q. pyrenaica	0.0157	0.9843
V22	Q. pyrenaica	0.0137	0.9863
V11	Q. pyrenaica	0.013	0.987
B05	Q. pyrenaica	0.0112	0.9888
B02	Q. pyrenaica	0.01	0.99
B17	Q. pyrenaica	0.008	0.992
Cold zone
Individual	Category	Q value for cluster K1	Q value for cluster K2
VP04	Q. faginea	0.993	0.007
VP09	Q. faginea	0.993	0.007
VP03	Q. faginea	0.9911	0.0089
VP08	Q. faginea	0.988	0.012
VP16	Q. faginea	0.988	0.012
VP07	Q. faginea	0.985	0.015
M11	Q. faginea	0.9849	0.0151
VP06	Q. faginea	0.984	0.016
VP12	Q. faginea	0.9821	0.0179
VP10	Q. faginea	0.9811	0.0189
VP28	Q. faginea	0.9785	0.0215
VP02	Q. faginea	0.978	0.022
VP27	Q. faginea	0.9761	0.0239
VP18	Q. faginea	0.9738	0.0262
VP13	Q. faginea	0.9704	0.0296
VP05	Q. faginea	0.9652	0.0348
VP11	Q. faginea	0.9559	0.0441
VP15	Q. faginea	0.9503	0.0497
M362	Q. faginea	0.9114	0.0886
VP01	Q. faginea	0.9024	0.0976
VP25	Hybrid	0.8962	0.1038
VP24	Hybrid	0.8785	0.1215
M367	Hybrid	0.8749	0.1251
M371	Hybrid	0.8501	0.1499
VP21	Hybrid	0.8077	0.1923
VP19	Hybrid	0.804	0.196
VP20	Hybrid	0.7925	0.2075
VP26	Hybrid	0.7925	0.2075
M34	Hybrid	0.7717	0.2283
M32	Hybrid	0.7714	0.2286
M27	Hybrid	0.7682	0.2318
VP22	Hybrid	0.764	0.236
M35	Hybrid	0.7615	0.2385
M02	Hybrid	0.7454	0.2546
M366	Hybrid	0.7269	0.2731
M30	Hybrid	0.7117	0.2883
VP30	Hybrid	0.6937	0.3063
VP14	Hybrid	0.6881	0.3119
M22	Hybrid	0.6396	0.3604
M21	Hybrid	0.6374	0.3626
VP17	Hybrid	0.63	0.37
M29	Hybrid	0.6288	0.3712
VP23	Hybrid	0.6162	0.3838
M08	Hybrid	0.6024	0.3976
VP29	Hybrid	0.5797	0.4203
M370	Hybrid	0.5693	0.4307
M25	Hybrid	0.5327	0.4673
M372	Hybrid	0.5172	0.4828
M26	Hybrid	0.4332	0.5668
M28	Hybrid	0.4284	0.5716
M363	Hybrid	0.4237	0.5763
M365	Hybrid	0.4171	0.5829
M369	Hybrid	0.3178	0.6822
M368	Hybrid	0.3095	0.6905
M364	Hybrid	0.3015	0.6985
M16	Hybrid	0.2993	0.7007
M15	Hybrid	0.2332	0.7668
A09	Hybrid	0.2083	0.7917
M18	Hybrid	0.1791	0.8209
M23	Hybrid	0.1766	0.8234
M33	Hybrid	0.1632	0.8368
M12	Hybrid	0.1582	0.8418
A11	Hybrid	0.1435	0.8565
A10	Hybrid	0.1034	0.8966
M19	Q. pyrenaica	0.0686	0.9314
A25	Q. pyrenaica	0.0556	0.9444
M17	Q. pyrenaica	0.0483	0.9517
A01	Q. pyrenaica	0.0473	0.9527
M31	Q. pyrenaica	0.0473	0.9527
A28	Q. pyrenaica	0.0463	0.9537
A17	Q. pyrenaica	0.0441	0.9559
M24	Q. pyrenaica	0.044	0.956
A16	Q. pyrenaica	0.0436	0.9564
A23	Q. pyrenaica	0.0399	0.9601
A19	Q. pyrenaica	0.0379	0.9621
A02	Q. pyrenaica	0.0371	0.9629
A21	Q. pyrenaica	0.0361	0.9639
A05	Q. pyrenaica	0.0323	0.9677
A27	Q. pyrenaica	0.0228	0.9772
A18	Q. pyrenaica	0.019	0.981
A06	Q. pyrenaica	0.0187	0.9813
A29	Q. pyrenaica	0.0182	0.9818
A12	Q. pyrenaica	0.017	0.983
A22	Q. pyrenaica	0.017	0.983
A13	Q. pyrenaica	0.014	0.986
A30	Q. pyrenaica	0.014	0.986
A24	Q. pyrenaica	0.0131	0.9869
A03	Q. pyrenaica	0.012	0.988
A15	Q. pyrenaica	0.012	0.988
A20	Q. pyrenaica	0.012	0.988
A04	Q. pyrenaica	0.01	0.99
A08	Q. pyrenaica	0.01	0.99
A26	Q. pyrenaica	0.008	0.992
A07	Q. pyrenaica	0.006	0.994
A14	Q. pyrenaica	0.006	0.994
